# Supplementary material for: Whole Mitochondrial Genome Detection and Analysis of Two- to Four-Generation Maternal Pedigrees Using a New Massively Parallel Sequencing Panel
Source: Genes (Basel). 2023 Apr 14;14(4):912. doi: 10.3390/genes14040912 (PMC10137955; doi:10.3390/genes14040912)
Supplement: Supplementary file 1 [file genes-14-00912-s001.zip]

Archive with 1 entries (1 files):
- genes-2316997-supplementary.pdf
